# Supplementary material for: Hypersensitivity in Orthodontics: A Systematic Review of Oral and Extra-Oral Reactions
Source: J Clin Med. 2025 Jul 5;14(13):4766. doi: 10.3390/jcm14134766 (PMC12250706; doi:10.3390/jcm14134766)
Supplement: Supplementary file 1 [file jcm-14-04766-s001.zip]

Archive with 1 entries (1 files):
- jcm-3726521-supplementary.pdf
